# Supplementary material for: Selective Blocking of Graphene Defects Using Polyvinyl Alcohol through Hydrophilicity Difference
Source: Materials (Basel). 2023 Feb 28;16(5):2001. doi: 10.3390/ma16052001 (PMC10004167; doi:10.3390/ma16052001)
Supplement: Supplementary file 1 [file materials-16-02001-s001.zip]

Archive with 1 entries (1 files):
- materials-2196095-supplementary.pdf
